# Supplementary material for: Acid-Sensing Ion Channel 1a in the amygdala is involved in pain and anxiety-related behaviours associated with arthritis
Source: Sci Rep. 2017 Mar 2;7:43617. doi: 10.1038/srep43617 (PMC5340794; doi:10.1038/srep43617)
Supplement: Supplementary Dataset 1 [file srep43617-s2.xls]

## Sheet: Feuil1
		Moar contra vs ipsi		Sham contra vs ipsi		Moar contra vs sham contra		Moar ipsi vs sham ipsi
Gene symbol	Gene Name	Variation	p value	Variation	p value	Variation	p value	Variation	p value
Accn1	amiloride-sensitive cation channel 1	0.720593	0.575	0.779366	0.512	0.837242	0.891	0.905529	0.947
Accn2	amiloride-sensitive cation channel 2	0.949052	0.999	1.09615	0.995	1.02853	0.663	1.18794	0.692
Accn3	amiloride-sensitive cation channel 3	0.73884	0.947	0.784143	0.947	1.9144	0.292	2.03178	0.185
Accn4	amiloride-sensitive cation channel 4	1.22042	0.575	0.565943	0.941	0.882662	0.992	0.409316	0.185
Arc	activity-regulated cytoskeleton-associated protein	0.323137	0.474	0.842927	0.885	1.08849	0.827	2.83942	0.577
Ncam1	neural cell adhesion molecule 1	0.799262	0.575	0.869461	0.412	0.954891	0.999	1.03876	0.998
Gap43	growth associated protein 43	0.931616	0.989	0.931458	0.885	1.05958	1	1.0594	0.998
Dlg4	discs, large homolog 4 (Drosophila)	0.525293	0.375	0.77793	0.885	1.32029	0.663	1.95528	0.261
Syp	synaptophysin	0.702737	0.378	0.875612	0.717	1.13467	0.983	1.4138	0.354
Ppp1r9b	protein phosphatase 1, regulatory subunit 9B	0.700899	0.919	0.777671	0.615	1.60482	0.034	1.7806	0.05
Egr1	early growth response 1	0.421313	0.292	0.86297	0.995	0.384049	0.572	0.786642	0.983
Bdnf	brain-derived neurotrophic factor	0.658358	0.577	0.997692	1	1.97042	0.031	2.98534	0.022
Pdk1	pyruvate dehydrogenase kinase, isozyme 1	0.692896	0.292	0.787252	0.615	1.50737	0.05	1.71263	0.022
Sgk1	serum/glucocorticoid regulated kinase 1	1.2818	0.999	1.0386	0.995	0.617362	0.316	0.500226	0.022
Pick1	protein interacting with PRKCA 1	0.81648	0.159	0.885637	0.717	1.49279	0.022	1.61923	0.046
Pik3ca	phosphoinositide-3-kinase, catalytic, alpha polypeptide	1.04737	0.854	0.73137	0.885	2.54842	0.022	1.77954	0.031
Prkcz	protein kinase C, zeta	1.10773	0.989	0.817433	0.808	1.52636	0.481	1.12636	0.998
Akt1	v-akt murine thymoma viral oncogene homolog 1	0.831832	0.474	0.890437	0.242	0.840783	0.481	0.900019	0.692
Mlst8	MTOR associated protein, LST8 homolog (S. cerevisiae)	0.794627	0.575	0.91038	0.977	1.18318	0.481	1.35553	0.126
Mtor	mechanistic target of rapamycin (serine/threonine kinase)	0.723018	0.677	0.690817	0.321	1.68756	0.188	1.6124	0.05
Creb1	cAMP responsive element binding protein 1	0.813471	0.378	0.759215	0.717	2.58953	0.014	2.41682	0.031
Camk2a	calcium/calmodulin-dependent protein kinase II alpha	0.231536	0.474	0.821944	0.995	1.43629	0.572	5.09877	0.354
Mapk1	mitogen activated protein kinase 1	0.407315	0.112	0.739177	0.808	1.91978	0.188	3.48393	0.031
Mapk3	mitogen activated protein kinase 3	0.931782	0.919	0.834151	0.941	2.42468	0.014	2.17062	0.031
Mapk8	mitogen-activated protein kinase 8	0.724959	0.378	1.18064	0.941	0.522935	0.572	0.851632	0.798
Mapk9	mitogen-activated protein kinase 9	0.819602	0.474	0.900964	0.717	0.783487	0.247	0.861265	0.354
Mapk11	mitogen-activated protein kinase 11	0.722904	0.772	1.91764	1	0.276661	0.247	0.733893	0.354
Mapk14	mitogen activated protein kinase 14	0.736373	0.292	1.02373	0.885	1.09231	0.247	1.51856	0.082
Cdk5	cyclin-dependent kinase 5	0.799741	0.292	1.26878	0.941	0.661479	1	1.04943	0.983
		Moar contra vs ipsi		Sham contra vs ipsi		Moar contra vs sham contra		Moar ipsi vs sham ipsi
Gene symbol	Gene Name	Variation	p value	Variation	p value	Variation	p value	Variation	p value
Penk	proenkephalin	0.862332	1	0.731004	0.941	0.208981	0.316	0.177154	0.052
Pomc	proopiomelanocortin	2.38146	0.045	0.19702	0.761	9.91127	0.068	0.819969	0.659
Pdyn	prodynorphin	0.689103	0.989	0.924592	0.919	0.0803371	0.159	0.237551	0.088
Oprm1	opioid receptor, mu 1	0.619151	0.677	0.927327	0.983	0.646141	0.575	0.96775	0.983
Oprd1	opioid receptor, delta 1	0.647699	0.112	0.870324	0.983	0.889892	0.854	1.19576	0.462
Oprk1	opioid receptor, kappa 1	1.32635	0.474	1.30712	0.947	0.850748	0.989	0.838413	0.983
Gria1	glutamate receptor, ionotropic, AMPA 1	0.311689	0.292	0.851605	0.995	1.48003	0.827	4.0438	0.126
Gria2	glutamate receptor, ionotropic, AMPA 2	0.274373	0.575	0.822443	0.717	1.36697	0.749	4.09755	0.261
Grin1	glutamate receptor, ionotropic, N-methyl D-aspartate 1	0.572338	0.474	0.77014	0.412	1.38411	0.572	1.86246	0.126
Grin2a	glutamate receptor, ionotropic, N-methyl D-aspartate 2A	0.401556	0.677	1.06465	1	1.20467	0.992	3.19397	0.692
Grin2b	glutamate receptor, ionotropic, N-methyl D-aspartate 2B	0.344228	0.677	0.737515	0.941	1.67637	0.247	3.59165	0.354
